# Supplementary material for: Top Canopy Height and Stem Size Variation Enhance Aboveground Biomass across Spatial Scales in Seasonal Tropical Forests
Source: Plants (Basel). 2023 Mar 16;12(6):1343. doi: 10.3390/plants12061343 (PMC10051130; doi:10.3390/plants12061343)
Supplement: Supplementary file 1 [file plants-12-01343-s001.zip]

Archive with 1 entries (1 files):
- plants-2112947-supplementary.pdf
